# Supplementary material for: Genetic Interaction Mapping Reveals a Role for the SWI/SNF Nucleosome Remodeler in Spliceosome Activation in Fission Yeast
Source: PLoS Genet. 2015 Mar 31;11(3):e1005074. doi: 10.1371/journal.pgen.1005074 (PMC4380400; doi:10.1371/journal.pgen.1005074)
Supplement: S1 Table — Splicing factor strains are on y-axis; library deletion strains are on x-axis. (ZIP) [file pgen.1005074.s007.zip › Table S1.xlsx]

## Sheet: Table S1
Gene	SPBC365.16	SPCC622.02	SPBC2G2.09C	SPAC31G5.17C	SPAC26F1.14C	SPAC9E9.11	SPBC18H10.10C	SPCC70.03C	SPAC32A11.02C	SPBC26H8.03	SPCC338.16	SPCP20C8.02C	SPAC186.01	SPBC29A10.05	SPAC1093.02	SPAC20G8.09C	SPAP8A3.02C	SPAC821.09	SPBC20F10.07	SPAC4G9.12	SPAC4G8.08	SPBC19C2.06C	SPCC31H12.06	SPBP8B7.07C	SPBC21C3.08C	SPBC25B2.08	SPBC1683.03C	SPBC1778.05C	SPAC328.05	SPBC14F5.11C	SPAC16.01	SPCC1682.16	SPBC1348.03	SPBC16H5.13	SPAC12B10.07	SPBC3H7.11	SPBC3E7.11C	SPAC1B3.15C	SPAC3G6.11	SPCC1020.06C	SPAC29A4.17C	SPBP35G2.07	SPAC22H10.02	SPBPB10D8.03	SPAC22H10.09	SPAC17H9.08	SPCC364.02C	SPBC577.06C	SPAC5H10.04
SPBC6B1.10		-0.009265	-0.549567	-0.099432	0.058519	-0.353596	0.890347	0.21206	-0.477007	-1.13901	0.845564	0.098466	0.226759		-0.005158	0.491947	-0.031474	-0.098658	-0.603097	0.462458	-0.252742	0.643019	0.032166	-0.017711	-0.494729		-0.446377	-1.21188	0.142716	0.03996	-0.834646	-0.01327	-0.637937	-0.71608	-0.332489	-0.639207		-0.147485	1.09513	0.087315	-0.188672	-0.439485	0.102794	0.251702	-0.0469	0.254088	0.048071	-0.58438	-0.246501
SPBC18H10.10C	-4.41582	-0.823883	-0.202801	-2.80364	0.312551	-0.409986		-0.321977	-0.312618	0.214188	0.175059	-1.08494	-1.71128	0.004829		-0.009354	-0.315683	0.204309	0.605052	0.324719	-0.083241		-0.102498	-0.521328	-0.507308	-0.981644	-2.00156	0.302458	0.702724	-0.30739	-0.889962	1.77789	-0.717722	0.824594	-0.310446		0.299801	-0.514924		1.41218	0.110976	1.70335	0.777465	0.312355	0.97548	1.39404	-0.081919	0.28521	0.611494
SPBC31E1.03	0.711458	0.40828	-0.409045	0.380185	-0.108858	0.113711	-0.284697	0.003282	0.780177	-3.47715	0.021711	0.089054	0.39039	0.386403		0.479624	-0.12001	0.07521	0.419379	-0.090046	-0.205849	0.09812	0.023434	0.78052	-0.415063	0.310426		-0.689692	0.005319	-0.275059	0.415125	0.600644		0.088326	-0.075729	-0.623194	0.298984	-0.079025		0.995868	-0.223546	0.908342	-0.202528		1.41564	-0.88686	0.27907	-0.596031	0.512196
SPBC16H5.10C		0.723961	-0.21274	-0.888351	0.178716	-0.475518	-0.804806	1.41869	0.414532	-0.215617	-1.20281	0.520714	-0.902267			-0.301728	-1.4212	-0.996224	-1.68273	-0.705571	-0.08934	0.37749	0.524984	-1.17955	-0.677755		-1.12104	-0.906829	-0.176772	-0.72437	0.278349	0.588864	-1.38772		0.703732	-0.512281	-4.59036	0.799446		-0.306163	0.305574	-2.4885	-0.691772	-0.479245	-0.815386	-0.60805	-2.07968	0.002428	-0.403217
SPBC83.09C	1.38779	-0.285409	0.124815	0.176871	0.080743	-0.009441		0.995913	0.312249	0.01827	-0.404315	-1.39941	-0.013106	-0.015548		-0.0879	0.277892	-0.397158	0.321103	0.116565	-0.40198		0.110623	0.581003	0.384008	0.088059	0.700574	0.081149	0.190393	0.108984	-0.994269	0.678192	1.38724	-0.398689	0.323486		0.299952	0.120931		-0.985846	0.876103	0.104481	-0.008435	0.00412	2.00668	0.199378	0.002277	-0.004327	0.285953
SPBC3E7.13C		0.285605	-1.29835	-0.383378	-0.080318	0.22416	0.59963	0.484718	0.175349	-0.189255	0.106813	0.212429	-0.020248			-0.109165	-0.979107	0.598012	-0.507591	0.89136	0.513332	-0.506752	-0.115701	-1.17841	0.320464		-0.20306	-1.38174	0.015863	0.085132	-0.223019	-0.487797	0.100019	-0.086362	-0.118377	-0.486451		-0.076881		-1.08347	0.214307	0.292484	-0.091316	-0.11356	-0.79406	-1.12072	-0.311285	-1.31435	0.210922
SPBC577.07	-0.299465	0.087776	0.404807	0.112357	0.005863	0.014827	-0.281664	-0.310972	-0.097175	0.290515	0.378238	0.295905	0.079657	-0.220155		0.481997	-0.196952	-0.199175	0.209476	0.106287	0.324617	0.196519	0.220807	-0.20797	0.32075	0.190456	0.492292	-1.88197	0.383862	-0.10668	0.104792	0.005342	-0.382611	-0.117037	0.183525	0.214523	-0.390523	-0.282129		-0.323829	0.414805		-0.120902	-0.014896	-0.119519	-0.294572	0.405356		0.495814
SPBC3B9.02C	-0.784385	-0.81411		0.419708	0.183603	-0.475532	1.21361	2.28873	1.20254		-0.389382	-2.61812	0.691977	0.17958		-0.890703	0.392264	-0.306859	-2.19104	1.09911	0.678602	0.08681	-0.39224			1.39987	-0.808569	0.224581	1.32388		-0.508241	-12.501	-4.40345	-0.785761	1.07674	1.18524	0.176385	1.51209		-1.401	0.603822	0.277375	-0.023332	-0.391507	-1.31786	1.0206	0.494172	0.511227	-0.702949
SPAC30D11.09	-4.72277	-0.876981	-0.395191	3.08685	0.897427	0.584871	-2.1	1.70487	-0.624813	0.578624	-3.28992	-2.18934	1.59847	0.384778			0.719297		-1.31393	0.496723		-0.485257	-0.406006	0.691636	0.992381	-1.31267	-0.322386	-4.10555	0.219758	1.02302	-3.27782	-2.01689	-3.58847	-1.40081	1.3238	0.002164	0.011006	0.502276		-0.896367	0.499168	-1.49195	-1.10773	-0.200986	-2.38671	0.4203	-5.08026	0.224111	-1.11133
SPCC1620.10	1.49746	-0.495481	0.291888	-0.40008	0.189281	0.411319	-0.27545		0.290236	0.575604	2.29303	-0.624639	-0.775559	0.003539		0.080432	-0.578964	-0.280253	-0.081463	-0.297387	-0.220874	-0.089726	0.291739	-0.096052	-0.298132	0.219908	0.180616	-0.694134	-0.476041	0.195129	0.497189	0.000364	-0.88192	-0.401009	-0.877246	-0.886728	-0.077626	-0.791754		-0.807676	-0.314673	0.201943	-0.076138	-0.205856	-0.095182	0.20515	-0.490666	-0.31727	0.088329
SPCC16A11.05C	0.889337		0.410452	-2.91996	-0.194514	0.905282	0.877504	-0.801389	0.17561	0.416179		-3.59906	-0.406982	1.10023		-0.312892	0.497766	1.18141	0.823941	-0.80015	0.181434	-1.90273		-0.718196	0.479929	-0.617456	-0.605831	-1.79409	0.007707	0.624687	-0.495046		-5.72186	-0.523886	0.600619	-0.090253	0.412444	-1.28274			0.006485	0.420386	0.69614	-0.918599	0.823717	0.197393		-0.293116	-0.419335
SPBP35G2.09	0.511713	0.049537	-0.093363	0.389016	-0.166552	0.097352	0.00195	0.048333	0.309285	0.649444	0.994649	-0.302869	0.102265	-0.34046	-0.146616	0.043231	-0.162901	-0.151647	0.14142	0.04509	0.36318	-0.489177	0.108837	-0.298075	0.491561	-0.144666	2.01919	-7.10673	0.339074	-0.033799	0.101083	0.153219	-0.207236	0.344112	-0.053311	0.093246	0.24207	0.65765	0.501245	-0.002067	0.147879		0.667241	0.206075	-0.144526	0.346463	-0.252208		0.104644
SPAC29E6.02	0.709977	0.387783	0.094095	0.619276	0.311983		0.917402	0.521419	0.082322	0.517323	0.80792	-0.115173	-1.68885	0.880856		0.312496	-0.916228	0.801092	0.31914	0.093301	-0.121693	-0.518479	0.011439	0.38153	0.699135	0.082803	1.27848	0.005921	0.194726	0.380298		0.524615	0.293454	0.218805		-0.102398	0.197879	-0.71427		0.994619	-0.192404	-2.20625	-0.196166	0.714372	-0.119286	-0.113273	1.39105	0.378066	0.299624
SPBC146.07	0.505018	0.057116	-0.300378	-0.092689	-0.205549	-0.501591	-1.04745	-0.396657	0.195826	-0.746893	0.611841	-2.25658	-0.305875	0.094042	-0.390834	-0.001615	-0.3985	-0.556005	-0.353029	-0.40068	-0.45729	-0.348644	0.244821	0.043625	0.247551	0.450573	2.50993	-6.75932	0.449248	-0.347925	-0.356484	0.294531	-0.401931	0.252336	0.299329	-0.24564	-0.004559	-0.453028	-0.088873	0.002128	1.39819		-0.350384	0.05216	-0.1013	-0.700248	0.099299		0.100981
SPCC10H11.01	-0.312286	-0.693244	-0.016766	-0.504729	-0.4829	-0.318117	0.281447	-0.218672	0.010904	0.193997	-0.387611	0.204461	-0.121612	0.618559		0.119747	-0.32028	-0.480289	0.216523	0.11203	-0.018051	-0.094911		0.522304	0.518531	-0.486069	0.524878	0.799265	0.291091	0.014915	0.300313		-0.506386	-0.303855	-0.313047	0.492137	0.212862	0.31531			0.892361	-0.780471	-0.477553	-0.403069	0.794363	-0.191824		0.591072	-1.6817
SPAC3H5.04	-0.199267	-0.083022	0.81142	0.010932	-0.283573	-0.702658	0.318041	0.376892	-0.199274	0.606868	0.796014	0.395942	0.116365	0.821855		-0.075753	0.302552	-0.399166	0.819719	-0.404526	-0.21855	0.284583	-0.024762	-0.409247	-0.112539	1.37559	0.590906	-0.407381		-0.109768	-0.218503	0.905804	0.301337	0.399058	-0.911585	-0.2924	-0.180084	0.404919		0.702303	0.616896	-0.383555	-1.18507	0.179035	0.095947	0.81168	-1.01107	0.421143	-0.085464
SPBC29A3.07C	-1.69392	0.90084	0.714304	-1.41245	-1.08397	1.28904		0.895142	-0.12285	-0.779527	-1.48218	1.31257	1.41887	0.779997		0.017521	0.380162	-1.87593	-1.31538	0.902558	0.803395	-0.97607	0.712374	-3.70477	0.721448	1.61834	0.703472	-3.19832	-0.379106	-0.480337	-1.88017	1.87658	-2.00486		1.29842		0.723567	-0.707109		0.879512	-1.60894	-0.222477	0.509181	-0.400239	-0.40692	-0.791114	0.378676	-0.406133	1.68447
SPBC32F12.05C		0.775942	-0.488579	-1.31816	-0.67819	0.182252	-2.9209	0.020826	0.281857	-0.47612	-0.101702	-0.510232	1.02389			0.118024	0.414773	0.221689	-0.698903	-0.002401	0.018907	0.595757	-0.277171	-0.195088	0.610484		0.102314		-0.423426	0.087515	0.086155	-0.015784	-0.179655	-5.18253	0.424208	0.091281		0.287247		-0.395901	-1.41769		0.791125	-0.001991	-0.11368	0.221891	0.123608	-0.185245	-0.091972
SPAC222.18	0.251205	0.506549	0.350787	0.843562	-0.016917	0.63778	-0.251399	0.340793	-0.106371	0.063894	-0.142669	0.53824	-0.049339	-0.049935			0.591104		0.605024	-0.062577		-0.116054	0.11015	0.348382	0.336575	-0.499206	0.257146	0.889162	0.644121	0.012481	0.095297	-0.487625	0.636963	0.550713	-0.258806	0.510906	0.041337	0.886748		0.840911	0.506224	-3.09196	0.458148	0.007994	0.439873	0.116506	0.349113	0.533389	-1.94977
SPBC36.09	0.847168	0.195549	-0.288155	1.10299	0.153326	0.148181	-0.452174	-0.244814	-0.805182	0.091427	2.98796	-0.996717	-0.901667	-0.042454	-0.29212	0.244506	0.196134	-0.748985	-1.39981	-0.157623	-0.497372	0.497491	0.543531	-0.602097	0.101344	-0.144553	0.897297	-5.71146	-0.500969	-0.143409	0.498467	-0.102339	-0.356183	-0.545446	-0.093351	0.402682	-0.445654	0.247337	-0.389036	0.29298	-0.094739		-0.148429	-0.205823	0.348538	-0.756493	0.448086		0.191688
SPAC23H3.02C	0.418362	-0.908281	0.422538		0.479966	0.324942	0.214709	0.007358		1.11336	1.61372		-0.59558	0.201963		-1.41353	-0.085095	-0.287159	-0.100801		-0.492638	0.223229	-0.275877	0.700719	0.37548	-0.413462	0.711369	1.21416	-0.62286	0.611305	-0.805671	-0.322549	-1.38581	0.079497	0.284835	0.187609	0.602342	-0.003298		-0.178442	-1.88392	-0.078583		-0.713068			0.580847	-0.387112	0.69837
SPBC16H5.05C		0.121073	-0.179542	-2.41181	0.120747	0.810328	0.690244	0.508271	1.0005	-0.389835	-0.888859	1.8909	-0.115388			0.120953	0.120335	-0.877657	0.110377	0.186422	-0.12135	0.602317	-0.883101	0.907971	0.987957		-1.61287	0.922897	-0.105034	-1.68384	-0.287077	0.787278	0.392394		0.385688	-0.205602	-0.707408	-0.175163		0.483639	0.786675	0.015194	1.38677	0.419818	-0.111256	-1.27707	-0.58207	-0.680822	-0.200912
SPAC3A12.11C	0.313863	-0.119121	0.11107	0.095235	0.406619	0.713874	0.500701	-0.50863	-0.384281	0.213636	-0.013172	0.475652	0.508918	0.194767			0.481502		0.181347	-0.415346	-1.49219	0.592359	-0.002321	0.405678	0.00579	0.18024	0.623628	0.791189	0.290978	-0.024761	-0.014301	-0.288321	0.679666	-0.197242	0.392827	-0.600727	0.089546	0.792809		0.81922	-0.494854	-1.41667	0.40814	0.614737	0.37727	0.115967	1.0953	-0.099346	-0.319453
SPBC4B4.07C		1.50599		-3.00258	1.18766	-0.193715	1.78871	7.20931	2.69104			-0.911269	-0.189161		-1.29902	2.29672	-1.29718	-1.28824		3.30446	-0.509927	-0.194339	0.798785						2.69089		-1.39241	1.99244	1.21001	-3.80287	-0.004442	3.10593		4.58958	-1.01154	1.00194	0.697141	-1.90944	-2.40205	-1.70167	-2.40484	-0.409786	3.79118	-0.612135	-2.59903
SPCC550.02C	-1.39152		0.316827	0.591845	-0.52273	1.4125	-0.000729	0.780434	0.680489	0.409332		-1.89665	0.795826	0.621769		0.202288	1.00078	0.920351	0.689894	-0.181131	0.299716	0.476117	-0.71382	-0.016096	0.385713	0.387113	-0.494591	-0.621268	-0.817306	-0.302796	0.894317	-0.40438	-2.41505	-0.31237	0.38867	-0.216526	0.118587	0.018676			-0.50164	-0.687925	0.58534	0.20216	-0.618285	0.498261	-1.68188	-0.187741	-0.221855
SPCC777.14	-8.10498		-0.101988	1.11094		1.8012	-0.612311		1.70393	0.998549		0.392484	-0.208707	-1.00224		-0.792516	-0.308512	-1.6122	1.19911	-0.803186	0.490601	1.49481	-1.10685	1.58969	0.592765	-0.192198	-1.69435	-3.90757	0.802326	-2.79239	-1.79003	-7.29005	-4.10751	-1.69316	-1.48803	1.00168	-0.2975	0.802948			0.006881		-1.1929	-0.300928	-2.60283	1.00758	-0.791163	1.39034	0.789868
SPBC19C2.08	-1.08847	-0.017184	0.101046	-0.788047	0.195078	-0.079533		0.412148	0.19062	-0.113026	-0.103474	-0.087578	0.303664	0.384182		-0.014635	0.199356	-0.115738	0.293883	0.678108	-0.193629		-0.0158	-0.696104	-0.179415	-0.401034	-0.085513	0.012613	0.117856	-0.385765	-0.014955	0.884469	-0.410154	0.989311	0.793298		0.787449	0.116121		-0.193118	0.503186	0.701665	0.800532	0.008097	0.504612	-0.680425	-0.208368	-0.287704	-0.476193
SPCC1281.02C	-0.785184		0.922724	1.32482	-0.004455	1.7848	0.282808	0.2886	0.775163	0.91006		-2.62047	0.086636	-1.22149		0.294599	-0.090583	-0.18097	0.922419	0.702631	1.20651	0.320583	-0.879182	0.395052	0.287114	0.72246	-0.90294	-2.37934	1.3912	-0.186569	0.01406	-1.72338	0.112091	-1.59515	0.599749	0.421167	0.1974	1.41402		-2.22063	-0.291562	-0.875218	-0.976211	0.09966	-0.798121	1.30003	-0.208797	-0.181645	0.303173
SPBC24C6.11		0.981678	-0.401702	-2.57658	-0.324308	1.29173	1.49948	-1.00662	1.09441	0.895661	-1.01786	0.291099	-0.622064			0.288108	-1.09421	-0.095523	-1.48888	0.107714	0.012618	-0.086891	0.307304	0.12333	-0.715737		-0.388449	0.314501	-0.300851	0.02077	1.1008	1.00595	-0.390396		0.299647	0.61017		-0.891821		0.013293	-0.513598	0.281907	0.390288	0.295937	-1.00899	-2.19618	-0.000164	-0.299154	-0.692164
SPBC887.05C	-0.091567	1.09755		-0.286836	-0.283723	0.586517	0.623047	-1.68068	-0.389002		0.482918	0.610051	0.589738	-0.313457		0.985748	-0.500104	0.692407		0.320247	0.977714	-0.090115	0.912297			0.679985	-0.312506		-0.117048	0.295573	0.02063	-0.314914	0.614704	-0.785104	-0.321606	-0.7887	-1.01508	-0.302867		-0.913143	-1.22423	-0.507679	0.588403	0.617709	-1.00588	0.686129	0.278994	0.911644	1.60597
SPAC644.12	-0.085296	-0.104016	0.091632		0.685937	-0.187629	0.100474	-0.981059		-0.498004	1.30181	0.715826	0.108205	1.29882		0.001121	0.586015	-0.390299	0.723707		-0.405085	0.316757	0.704967	0.004661	-0.284474	0.79026	0.224881	0.903998	-0.881257	0.687735	0.175459	-0.888913	-0.089313	1.09014	-0.307487	0.3073	1.5232	0.387197		0.093801	-3.62392	-0.299853		0.788888		-10.2874	0.109949	0.979765	-0.008321
SPAC4A8.09C	-1.09902	0.477948	0.777733		0.821202	0.002488	-1.71605	-0.183842		0.50692	-3.92378	0.388944	-7.3e-05	0.576111		-0.278921	0.824408	-0.882398	0.519939		0.297326	0.092268	0.895057	0.084305	-0.377491	1.11933	-0.286765	0.876189	-1.28047	0.476519	-0.399847	-2.80757	-1.30598	1.21772	-0.605321	-0.690845	-0.482525	0.001575		1.20969	-1.8918	0.892308		0.682579			-3.59805	-0.01874	0.616305
SPAC1486.03C	-0.681443	-1.37845	-0.807622		-0.700084	-1.2242	-0.576749	1.01533	0.707281	1.70591	1.1911	0.687873	0.676174	0.700144		-0.587609	0.902404	-2.39528	-2.61899	-1.10956	-1.17573	2.71792	-1.29628	0.119097	0.508481	-0.311633	-0.108419	1.5137		0.524033	0.577472	-2.22094	1.30407	-3.21987	0.804529	0.082083	0.310164	1.11383		-1.42461	-0.210757	0.611877	-0.378527	-0.479498	-5.08339	2.2777	-0.699203	0.224686	-2.01484
SPBC337.06C	-3.60153	0.124448	0.482769	0.400594	0.516255	-0.389055	-0.978934	1.50537	0.622456	0.509376	0.588913	-1.12136	-0.116181	0.188326		-0.494807	0.081848	0.289759	-0.177555	0.380412	0.886165	-1.3	-0.115009	0.093817	0.422375	-0.593397	3.18714	-9.81966	0.786846	-0.399858	-0.400445	-0.898913	-0.688566	-0.682456	1.40442	0.885586	0.299424	1.51221		-1.80667	0.108243		-0.617187	-0.608496	-1.37522	0.119783	-5.00888		-0.394322
SPAC10F6.02C	-0.586539	-0.386289	0.307324	1.31249	0.524106	-0.278416	-1.38914	0.594463	0.105766	0.719363	-0.406085	-0.117424	0.483471	0.709065			0.519308		-0.017489	-0.975202		-0.176209	0.49735	-0.500558	-0.619875	-0.00467	0.499895	-0.686039	0.098146	-0.10696	0.893917	-1.87905	0.412153	-0.511803	0.177867	0.106077	-0.388598	0.316485		0.998798	0.62117	-3.4045	-0.38019	-0.67772	-0.800883	1.28096	-3.51715	0.182559	-0.784696
SPAC29A4.08C	-1.09837	-0.111851	-0.187444	0.714164		-0.322763	-0.487365	-0.493888	0.085092	0.113503	2.20513	0.196657	-0.786586	0.310963		-0.091594		-0.788224	0.286938	-0.691085	-0.501547	-0.204423	-0.188121	-0.684416	0.092509	1.4835	0.296278	-0.615867	-0.609896	0.292888	-0.710922	-1.08603	-0.814951	0.984763	0.004637	-0.297248	0.877169			-0.70549		-1.58974	0.203791	0.099336	-1.49535	0.605815	-3.21799	0.120101	0.893785
SPAC31G5.01	0.589356	-0.002463	0.511812		0.401483	0.363307	0.143439	-0.499773	-0.894319	-0.050103	2.29696	0.048443	-0.596591	-0.036103	0.150849	0.207458	0.791392	0.262829	0.252196	-1.23934	-0.05812	-0.401025	-0.00169	0.094176	0.45297	-0.258329	-1.59969	0.435536		-0.15349	-0.608388	-0.058984	0.256721	0.390372	-0.303004	0.388724	-0.053185	-0.107697	0.55437	0.756023	-0.850703	0.209109	-0.310053	0.412095	-1.03669	-2.60365	-0.398269	-0.790875	-0.240359
SPCC63.11	0.981176		-0.278617	-0.48196	0.481638	0.798522	-0.985845	-1.99855	0.105818	-0.679205		-0.076651	-0.523616	0.715088		-0.002693	0.518301	1.42469	0.279333	-0.506584	0.38176	0.205172		0.197514	0.003114	0.012725	-0.296212	0.583504	-0.523582	-0.396488	0.47986		-1.00085	-0.117936	-0.618382	-0.28912	0.198876	-1.11315			-0.80335	0.708199	0.286815	-0.223043	-1.11229	-0.903625		0.09506	-0.102017
SPBC119.13C	0.901066	-0.900326	0.089469	0.783867	-0.120182	0.022956	-0.311571	-0.314486	0.196379	-1.89684	0.478853	-0.30577	0.104261	-0.514718		-0.100916	-0.486565	-0.198942	-0.38379	0.121386	-0.424481	0.093552	-0.518254	-0.081774	-0.014122	0.996832	0.780696	-2.88253	-0.075789	0.013562	0.181191	0.301376	0.003171	-0.117483	0.821624	0.898346	-0.57637	-0.318112		-0.391532	0.779708		-0.120761	0.295068	-1.29533	-1.50984	-0.223074		-1.09252
SPCC10H11.02	-1.09137	-0.216509	-0.494469	0.211701	-0.181595	0.201104	-0.07879	-0.289206	-1.28348	-0.020739	0.417339	0.10315	0.11444	0.215604		-0.584602	-0.205621	-0.176179	-0.376073	0.208419	0.285796	-0.27921		0.679012	1.09907	0.796711	-0.411737	-0.81598	0.284583	0.0074	0.102866		0.921104	0.005751	-0.607093	-0.281919	0.081968	-0.393451			-0.410182	-0.490427	-0.698113	-0.221801	-0.006119	-1.10709		-0.117739	0.30285
SPAC22F8.10C	0.347197	0.449728	-0.990708	0.110335			0.895148	1.65487	1.00299	-0.097073	-1.09562	-0.460575	-1.40797	0.064224		-0.339271	-0.605926	-0.351782	-0.561234	0.494161	-0.397336	-0.649536	0.040985	0.340745	-0.038756	0.267315	0.410137	0.896929	0.600921	-0.045242		0.205436	-0.640914	0.856734		0.099336	0.143862		-0.39174	0.958114		-1.64297	0.048162	0.290384	2.0939	0.649276	-0.459402	0.547392	0.089997
SPBC839.10	-0.060325	-0.347695	-0.009904	0.588274	0.037517	-0.164784	-0.412407	-0.408077	0.258583	-0.852357	2.90678	0.555898	0.053617	0.256993	-0.298944	0.354442	-0.239906	0.294657	-0.997508	0.803193	-1.05459	0.108511	-0.104464	0.096984	0.883504	-0.148463	0.506158	-0.844198	0.147545	0.096533	-0.289221	-0.242873	0.692472	-0.502916	-0.65664	0.34117	0.30681	-0.242627	-0.093841	0.301851	1.28796	-0.29638	0.693534	-0.40222	-0.245421	-1.04698	0.14813		-0.202303
SPCC962.06C	0.798058	0.186467	0.111994	0.007396	0.182307	-0.088243	-0.203236	-0.720739	0.086937	1.01986	0.490218	-0.501557	0.206149	-0.518569		-0.204798	0.095232	0.318689	0.301173	-0.906296	-0.492757	-0.394846		-1.2109	0.292334	-0.713949	0.22211	0.488869	-0.686862	0.403553	-0.179204		0.600149	0.196373	-0.402527	-0.192825	0.286724	-0.297222			-0.19802	0.089781	0.410201	-0.414973	0.493826	-1.40423		-0.01938	0.698694
SPCP1E11.07C	-2.00542	-0.793054	-0.35365	0.097365	-0.136731	1.03953	-0.596431		0.089188	0.348193	-0.115987	0.504902	0.392112	0.269539		-0.412572	0.399744	0.240793	-0.154687	0.261866	-0.207147	0.164013	0.339358	0.108173	0.441631	-0.60004	-0.658656	-0.592162	0.294529	-0.448696	-0.516575	-1.03585	0.052858	-0.394221	0.592376	-0.404469	0.236115	-0.489661		-0.450908	0.104018	-0.264049	-0.095082	-0.241115	-0.645123	0.385624	-0.399919	0.103425	-0.421345
SPBC211.02C	0.203508	0.019219	-0.594749	-0.40606	-0.023543	-0.208373	0.483682	0.509587	-0.589929		0.691779	1.08467	0.488801	-0.095277		-0.089454	-0.719788	0.289307	-0.78974	1.17698	0.517912	-0.20036	1.09741			0.179027	0.113747	-0.613515	0.397557		-0.29179	-0.006783	0.582942	1.48282	0.087726	-0.488023	0.102778	0.883104		0.317773	-0.320993	1.42491	0.798456	-0.075886	1.1764	-0.313127	0.298834	0.497257	0.282798
SPBC1289.11	1.39254	-0.412373	0.294114	-1.69079	0.310683	-0.588	-0.409698	-0.990019	0.506538		-0.790169	-0.502199	-0.690571	1.19235		-0.090678	0.209942	0.193986	-0.991748	0.509413	-0.408873	-0.301951	0.10277	-0.301407		0.407399	-0.194985	0.290827	-1.48881		-0.307006	0.903669	-11.009	0.19959	0.301382	-0.502908	-0.009534	0.691369		0.888563	-0.492178	0.192408	0.191825	-1.19349	0.999538	2.10691	0.600482	0.910365	0.200785
SPBC21C3.05	-0.691003	0.344127	-1.21259	-0.161578	-0.353173	0.492373	-0.506536	0.206601	0.453471		4.60847	1.18905	0.659616	-0.204513	-0.304795	-0.045856	-0.392823	-0.353211	-1.28872	0.837856	0.646016	0.057696	-0.409499			0.368237	-1.3811	-1.23866	0.057466	-1.08756	0.101994	-0.909073	0.444458	0.31317	0.941419	0.255829	-0.794613	0.139596	0.097489	-0.387218	-0.290284	-0.760174	0.993837	0.698955	-0.690601	0.593143	0.288863	0.756668	-0.252509
SPBC28F2.04C	-1.12223	0.322725	-0.390898	-2.38051	-0.408086	0.105982		-0.883417	-0.209814	1.40763	0.613764	-3.22372	-0.219237	-0.106018		0.322715	-0.800816	0.01347	0.305731	-0.677477	-0.714038		-0.419155	-1.72217	-1.12317	0.793119	0.780049	-0.083595	0.319123	-0.990042	-0.41008	-0.22305	-0.98246	0.507026	-0.308882		-0.796454	-0.913605		0.389075	-0.386262	0.787888	0.29846	-0.016059	-2.00719	1.98916	-1.50805	0.506624	0.304549
SPBC146.05C	1.39204	-0.304559	-0.517872	0.875604	0.311342	-0.602353	-0.818971	0.014966	0.017944	0.404504	0.402825	0.510851	0.404342	0.418412		-0.311404	-0.388144	-0.095496	0.203047	-0.589184	-0.096728	0.100803	-0.192927	0.193347	-0.602844	0.69205	1.90716	-8.28172	0.01353	0.29804	-0.200325	0.685212	1.32226	0.085484	0.076189	0.397223	0.780124	0.40914		0.409901	0.892067		0.224415	0.411051	0.102069	0.884773	0.389459		-0.189609
SPBC211.05	-0.995585	0.914223	0.402547	-1.8067	0.098231	0.803081	-0.288228	-4.68952	-1.07642		-0.190216	-0.021739	0.116839	0.804104		0.281987	0.611439	0.804821	0.395041	-0.510388	0.218267	-0.71919	0.279018			-1.10492	-0.511644	-2.68286	-0.099625		0.476411	-0.218476	-0.897265	-0.5845	1.38216	-0.476696	-0.106014	0.075744		0.223269	-0.221564	0.401479	-0.2182	0.122742	0.408377	1.31284	1.0009	0.489499	0.408554
SPBC1289.02C	-3.04826	0.391836	-0.391639	-0.044055	-0.494822	-2.6082	0.603924	1.79457	-0.500201	-1.19223	2.98289	0.249004	-1.08589	1.29902	-0.000621	-0.754737	0.650799	0.688361	-1.19892	-0.295683	0.356075	-0.893146	-0.804624	-0.454159	-0.339417	-0.69913	-0.788586	-4.34331	-0.690318		-0.043535	-1.1099	-9.89338	0.6068	1.11007	0.693227	-0.163596	0.395056	0.148184	-0.255724	-1.05342	-0.350005	-0.057779	-0.69454	-3.01031	-0.80416	1.30328	0.643465	0.641256
SPAC22A12.09C	-5.81275	-0.387007		0.058145	0.937542	0.816813	2.14454	4.45212	0.000146	-2.25625	-0.508188	-1.10502	-3.19961	0.305791	0.354507		-0.508521		0.387127	1.35308		-0.039252	-1.03668	2.75239	0.194553	1.01026	0.697349	-11.5953	3.50624	-0.322954	-3.45386	-1.14966	-4.28892	0.610299	-5.00461	2.5625	1.71401	2.74753	-0.249613	-0.511489	5.74742	-4.05306	-0.19234	-0.287572	-0.746751	-0.096098	0.060205	-0.148275	0.09771
SPBC13E7.02	-0.692876	0.70195		-0.290748	-0.196054	-0.685924	0.493554	-0.980304	0.299597	-1.21946	0.490494	-0.211323	-0.310651	0.492447		0.283751	0.411689	-0.088904		0.385488	0.412468	-0.29711	0.594858	-0.791392	-1.61454		-1.21083		0.177739	-0.701366	0.286472	0.010542	0.489704	-0.009508	0.376659	0.224758		-0.407608		-0.200633	-0.096248	-0.911535	0.516579	-0.12013	0.277723	0.019327	0.010718	0.689289	-0.086745
SPBC215.12	0.496328	-0.260325	-0.098684	-0.008497	-0.111867	0.244849	0.00867	0.491547	0.007252		1.99662	-0.313339	0.360801	-0.711617	0.551577	0.292355	-0.149359	-0.163907	-1.79176	0.004105	-0.586116	-0.143615	-0.043647	-0.706303		-0.147319	0.095243	0.341465	0.091034		0.313613	-0.490787	0.08799	0.407822	-0.246872	0.043436	-0.913231	0.352415	0.300349	0.500311	0.354221	0.635384	0.406913	-0.338216	1.10183	0.213204	-0.352067	-0.636475	0.352992
SPAC19A8.13	-0.24084	0.394799	-0.102076	2.25031	-0.007977	0.15081	-0.154527	-0.19219		0.23438	4.18866	-0.005538	0.236227	0.41667	0.05548	-0.011078	0.700279	-0.034826	-0.652112		-0.387348	0.343801	0.396034	0.558847	-0.111113	0.062	-0.790624	0.355436	-0.462764	0.643935	-0.20186	0.293191	-0.355206	0.500197	0.042789	-0.984314	0.34166	0.561441	-0.095133	0.190851	-0.710877	0.604045		0.09645			0.10055	-0.199585	0.460952
SPAP8A3.06	-0.159854	0.291602	0.008534	-0.246046		-0.685269	-0.287807	-0.148963	0.349606	-0.000629	0.100727	1.00734		-0.74717	0.206725	0.009008		-0.100221	-0.299189	0.01334	-0.40534	-1.00011	-0.253632	-0.706307	-0.06683	0.289056	0.000924	0.439896	0.202362	0.255829	-0.961168	0.30486	-1.35566	0.000369	-0.538312	0.052249	0.186163			-0.308758		-0.259672	0.239109	-0.091202	-0.053671	-0.293791	-0.111123	-0.889326	-0.594446
SPBC13E7.01	-0.194067	0.723966		0.385178	0.283354	0.399398	0.687941	-0.204205	-0.114707	-0.700505	1.30952	0.092231	0.222004	-0.999371		0.395911	0.515709	-0.393789		0.319756	0.610459	0.690769	0.387248	-0.890084	-1.22381		-0.918282		0.399121	-0.696563	0.202972	-0.118033	1.51921	0.003119	-0.098759	0.605646		0.415284		-0.218358	-0.098353	0.013336	0.091418	0.090836	0.887864	0.212698	0.310207	0.290767	0.292483
SPAC167.03C	0.908107	0.494602	-1.92068	1.21477	0.087733	-0.387684	0.319164	1.99167	-0.48822	0.202048	-2.90807	2.07637	1.37696	1.09219			-1.77996	-0.101683	-0.888328	-0.114341	0.488821	-0.497842	-0.497567	0.099884	0.119853	-2.49432	-0.495926	-0.123255	1.29087	-0.38557	-0.116567	1.11974	0.379753	0.186567	1.88078	1.18717	0.288569	1.32334		0.405036	1.21923	-2.29845	-0.491618	0.075499	-1.21279	0.290539	0.691954	-0.090853	-0.417223
SPBC19C2.01	-0.878514	-0.408402	0.080718	-0.280052	0.105528	-0.41187		0.721164	-0.486141	-0.883612	0.199728	0.308572	0.777487	-0.206586		0.375908	-0.288924	0.083377	0.311622	0.386963	-0.079866		-0.121569	0.277806	-0.105071	0.211096	0.301594	0.104763	0.380352	0.123807	0.401228	0.807936	0.305215	0.183941	0.291318		0.396043	-0.020254		0.009282	0.716138	1.31185	-0.211932	0.012524	0.983407	0.281491	0.509671	-0.30683	0.30638
SPBC1861.04C	2.39163	0.380982	-0.802496	0.877645	0.279526	-0.98536	0.817925	1.02117	0.277995		-2.09407	-0.388104	0.308629	0.38105		0.585055	0.122723	0.508296	-0.119457	-0.607146	-0.295232	0.581577	-0.291476	0.294354		0.4824	-0.41189	1.22071	-0.424784		-1.97782	0.787295	-3.99766	0.009313	1.69617	-0.712711	-0.07598	-0.275925		0.321634	-0.123691	-1.21039	-0.019605	0.179627	-0.819373	0.804662	-1.30432	0.501857	-0.211947
SPAC4F8.12C	-0.611027	0.075498	0.62452		-0.011404	0.090282	-0.519779	0.0966		0.919245	1.99076	0.218783	0.798746	0.594827		0.297253	-0.69611	-0.120005	0.099818		0.099208	-0.42313	0.592741	-0.721026	-0.012019	-0.188471	0.298059	0.215205	-0.77899	-0.103574	-0.198619	0.217904	-0.191528	-0.511204	0.414459	-0.096524	0.37819	-0.124331		0.590889	-0.501987	0.000188		0.520403		-4.60066	-0.50506	-0.587618	0.012646
SPAC9.03C	-0.308837	0.05158	-0.311037	-0.239536	0.146699	0.498068	0.095263	-0.544226	-0.250368	-0.049749	-1.1934	-0.498221	0.495248	0.40146	0.348324		-0.004654	-0.849859	-0.55935	0.157973	-0.840321	0.14565	0.102938	-0.350367	0.307493	-0.00227	-0.306375	0.39378	0.045648	-1.34353	0.090996	-0.39346	0.160144	0.600035	-0.54522	0.011534	0.234833	0.700014	-0.604534	0.238378	0.50214	-0.210131	0.700653	0.134251	0.304449	-0.189008	0.401041	-0.185276	-0.614505
SPAC4D7.13	0.803638	-0.986651	-0.023882	0.04126		-0.389851	-0.344305	-0.692469	0.503734	-0.092695	3.31547	0.888968		-0.561728	0.301174	0.106633		-0.105646	0.349498	-0.602592	0.308278	-0.399058	0.197973	0.742553	0.300647	0.189527	-0.180763	-0.390854	-0.597905	-0.152866	-0.554851	-0.297862	-0.495512	0.34127	0.111228	-0.340338	0.25402	-1.04427		-0.096455	-0.401699	1.7457	0.345147	0.107758	0.754347	1.00197	-0.149445	-0.598299	-0.795947
SPBC1289.12	0.052935	-0.400158	-0.094546	-1.1452	0.253767	-0.860587	-0.445763	0.359131	-0.892717		-0.807082	-3.34134	0.002339	-0.089975	-0.350682	-0.136094	-0.19624	0.189795	-0.909524	1.05265	-1.40743	0.10573	0.392869	-1.14547	-1.81072	0.844132	-0.597053	0.437747	-1.04377		0.104654	0.361667	-10.3006	-0.242626	-0.343936	0.110507	-0.19669	0.093799	0.196048	-0.394141	1.90464	0.297227	0.383745	-0.265351	0.392585	0.099377	0.744107	-0.156762	-0.564145
SPBC23E6.01C	3.11947	0.393925		-0.016529	-0.485758	-0.013233	0.481705	1.51895	0.084532		0.111248	0.608632	1.3845	-0.115265		-0.217248	-0.205426	0.013964		0.115837	-0.490855	-0.99448	0.198608			-0.921405	-1.91464	1.01388	-0.20621		0.522809	2.61681	1.99373	0.300443	2.10674	0.720362	0.987835	1.30249		0.478187	2.00767	0.177373	1.01444	-0.318337	-0.516269	-1.28709	0.900782	1.18472	-1.78002
SPAC27F1.09C	-0.81103	-0.35926	0.175037	-0.046277	-0.298143		0.496295	-0.141829	0.705018	-0.249268	0.091398	0.990483	-0.44964	-0.092492		0.639343	-0.898956	0.402593	0.389008	0.009143	0.353265	-0.661424	0.110397	-0.561155	0.611329	-0.405693	-0.422304	-0.460753	-0.198675	0.141548		-0.300412	0.414868	-0.008167		-0.693226	0.534665	-0.399189	-0.151657	0.252756	-0.84917	-0.437626	-1.09842	0.016313	-1.15911	0.196217	0.186418	0.759491	0.641539
SPBC11C11.08	-10.7201	-0.079485		-0.310988	0.775481	0.918489	0.818471	0.122364	0.178678	-3.91519	-4.0989	0.023365	0.095391	-0.117809		-0.083322	0.076648	1.09926		0.009403	1.10404	-0.197237	0.280025			-0.324628	0.510656		-0.187835	-1.90992	0.789876	-1.69905	-0.681193	0.513635	-0.400684	-0.703651	-0.996555	-0.497426		-4.90583	0.012592	-0.605562	-1.67864	0.312861	1.07651	-2.20152	-0.52217	0.904899	2.07771
SPAPJ698.03C	0.194994	-0.157256	0.699059	-0.19581	-0.343988	-0.535191	-0.15699	0.897041	0.310704	0.616788	2.98974	-0.155143	-0.29271	0.101858	-0.799413	-0.346857	-0.465011	0.305231	0.195187	-0.062607	0.398596	-0.142707	-0.105249	0.19533	0.543125	-0.499954	-1.10315	0.049917	0.240886	-0.30004	-0.943343	-0.159258	0.299067	-0.04481	-0.538983	-0.356	0.192474	0.165214	-0.051834	-0.137276	0.893217	0.305318	0.389999	-0.08547	0.847224	0.350356	-0.607276	0.793002	0.153086
SPBC1861.08C	1.80172	-0.111557	0.298245	0.496816	-0.197148	0.196022	0.288319	-0.400985	-0.111481		-0.48768	-1.10194	-0.093379	0.292283		0.287973	0.793753	-0.304097	-0.205822	-0.402318	0.397621	0.504544	0.309658	-1.3075		0.08823	0.507473	0.411657	-0.104789		0.210603	0.006025	-3.69833	0.38987	-0.000412	0.309032	0.391249	0.407998		-1.01177	-0.699962	-0.297443	1.00141	-0.311134	0.208823	-0.20568	0.403172	-0.293565	-0.208675
SPAC16.02C	0.101258	-0.254838		0.34483	-0.343105		0.341342	0.593938	-0.697436	-0.396176		1.00245	0.156628	-0.205629		0.296445	-1.00097	0.242196	0.74524	0.003076	0.897125	-0.09381	0.155214	0.745768	0.102003	0.30377		0.896837	0.601271	-0.68781		-0.089636	0.057283	-0.403886		-0.748888	-0.048232	-0.449267	-0.000388	-0.450178	0.245651	-0.493275	-0.493766	0.254649	-0.001775	-1.14982	-0.656614	-0.311138	-0.210243
SPCC16A11.13	-3.04057	-1.68936	0.314202	-0.604405	0.802638	0.595422	0.100796	0.406788	0.502416	-0.151382	1.20623	-2.14597	0.443742	-0.447942	-0.149263	0.232601	-0.497637	1.35461	0.606268	-0.044328	0.945078	0.3547	-1.69712	-1.11771	0.15748	0.512585	0.911337	-2.72439	0.460386	-0.500518	0.006306	-1.40606	-1.46161	-0.546949	0.243356	-1.39696	-0.605355	-1.04439	0.003534		-0.350949	1.55171	-0.761495	0.310074	-0.148017	-0.101736	1.0107	0.097884	0.842124
SPAC17G6.14C	-2.07634	0.207976	0.275764	0.009077	0.10497	-0.002405	-0.799415	-0.397123	0.007885	0.001198	1.41082	-0.906541	0.09352	0.595256		-0.086267	0.387024	-0.116716	-0.192457	0.012935	-0.207756	0.087571	-0.092769	-0.32214	0.076261	0.021578	-0.010321	-0.191922	-1.32243	0.213066	-0.501716	-0.711726	-0.48332	0.115751	0.18643	-0.283677	0.000526	-0.085643		-0.498823	-0.501786	0.105591	0.384338	-0.023087	0.80808	-1.3148	-0.610949	0.284596	0.208553
SPBC6B1.07		-0.390701	-0.19808	-0.100619	0.594157	-0.605707	0.994684	0.287946	0.490711	0.203492	1.80309	1.08941	0.991802			-0.199955	0.388455	-0.906661	-0.596492	0.287571	-0.206484	-1.10039	-1.30408	0.903933	-2.40236		-0.29558	-1.10223	0.007633	-0.102424	-0.005688	-0.609299	-0.100888	-0.691142	-0.509636	3.61868		0.293003		-1.10861	-1.29781	0.599632	-0.206563	0.007699	3.47589	-1.0882	-0.492949	-0.70313	4.01484
SPCC4B3.14	-2.62458		-0.086366	-0.811161	-0.31542	0.810638	0.097059	-0.024271	0.504639	-0.609195		0.581043	0.994545	-0.111827		0.492841	-0.185666	0.41875	0.090268	-0.28505	0.382678	0.188309	-0.681796	0.392213	-0.090455	-0.009309	-0.998067	0.208998	-0.097511	-0.593666	0.079026	-1.41673	-0.209153	0.58041	0.704906	0.111361	0.580798	0.577028			0.086735	-1.01886	0.421727	0.587793	-0.493939	-1.29389	0.184013	0.477166	0.413343
[truncated: 206 more columns]
