# Supplementary material for: Genetic Interaction Mapping Reveals a Role for the SWI/SNF Nucleosome Remodeler in Spliceosome Activation in Fission Yeast
Source: PLoS Genet. 2015 Mar 31;11(3):e1005074. doi: 10.1371/journal.pgen.1005074 (PMC4380400; doi:10.1371/journal.pgen.1005074)
Supplement: S2 Table — Clusters, as introduced in Fig. 1a are also detailed. S. cerevisiae orthologs are provided. (ZIP) [file pgen.1005074.s008.zip]

Archive with 3 entries (2 files):
- Table S2.xlsx
- __MACOSX/
- __MACOSX/._Table S2.xlsx
