# Supplementary material for: Genetic Interaction Mapping Reveals a Role for the SWI/SNF Nucleosome Remodeler in Spliceosome Activation in Fission Yeast
Source: PLoS Genet. 2015 Mar 31;11(3):e1005074. doi: 10.1371/journal.pgen.1005074 (PMC4380400; doi:10.1371/journal.pgen.1005074)
Supplement: S2 Table — Clusters, as introduced in Fig. 1a are also detailed. S. cerevisiae orthologs are provided. (ZIP) [file pgen.1005074.s008.zip › Table S2.xlsx]

## Sheet: Table S2
S. POMBE E-MAP STRAINS				SPLICING FACTORS ORGANIZED BY SNRNP			SPLICING CLUSTERS FROM FIG 1A				S. CEREVISIAE ORTHOLOGS
Gene name	Systematic ID	DAmP or knockout		U1 snRNP components			Splicing clusters				Gene name	Systematic ID	DAmP or knockout	S. cerevisiae ortholog	In cerevisiae EMAP?
aar2	SPAC3H5.04	KO		usp101	SPAC19A8.13		Correlation coefficient > 0.3				aar2	SPAC3H5.04	KO	aar2	N
bpb1	SPCC962.06c	DAmP		usp102	SPBC4B4.07c						bpb1	SPCC962.06c	DAmP	msl5	Y (DAmP)
brr2	SPAC9.03c	DAmP		usp103	SPBP35G2.09		SPBC18H10.10C	SAF4	Cluster 1		brr2	SPAC9.03c	DAmP	brr2	Y (DAmP)
cdc28	SPBC19C2.01	DAmP		usp104	SPAC4D7.13		SPBC19C2.08	PRP38	Cluster 1		cdc28	SPBC19C2.01	DAmP	prp2	Y (prp2-1)
cdc5	SPAC644.12	DAmP		usp105	SPBC4B4.09		SPAC16.02C	SRP2	Cluster 2		cdc5	SPAC644.12	DAmP	cef1	Y (DAmP)
cwc16	SPBC18H10.10c	KO		usp106	SPCC16A11.13		SPAC29E6.02	PRP3	Cluster 2		cwc16	SPBC18H10.10c	KO	-	-
cwf10	SPBC215.12	DAmP		usp107	SPBC839.1		SPAC644.12	CDC5	Cluster 3		cwf10	SPBC215.12	DAmP	snu114	Y (DAmP)
cwf12	SPBC32F12.05c	DAmP		usp108	SPAC23D3.08		SPAC4F8.12C	SPP42	Cluster 3		cwf12	SPBC32F12.05c	DAmP	isy1	Y (DELETION)
cwf14	SPBC24C6.11	KO		usp109	SPBC1289.12		SPAC3A12.11C	CWF2	Cluster 4		cwf14	SPBC24C6.11	KO	bud31	N
cwf15	SPBC337.06c	DAmP		nam8	SPBC23E6.01c		SPAC9.03C	BRR2	Cluster 4		cwf15	SPBC337.06c	DAmP	cwc15	Y (DELETION)
cwf18	SPCP1E11.07c	KO					SPBC13E7.01	CWF22	Cluster 5		cwf18	SPCP1E11.07c	KO	-	-
cwf19	SPAC30D11.09	KO		U2 snRNP components			SPBC13E7.02	CWF24	Cluster 5		cwf19	SPAC30D11.09	KO	-	-
cwf2	SPAC3A12.11c	DAmP		uap2	SPBC1289.02c		SPBC146.07	PRP2	Cluster 6		cwf2	SPAC3A12.11c	DAmP	cwc2	N
cwf20	SPCC4B3.14	DAmP		prp2	SPBC146.07		SPBC146.05C	CWF25	Cluster 6		cwf20	SPCC4B3.14	DAmP	-	N
cwf21	SPAC4A8.09c	KO		prp10	SPAC27F1.09c		SPBP35G2.09	USP103	Cluster 6		cwf21	SPAC4A8.09c	KO	cwc21	Y (DELETE)
cwf22	SPBC13E7.01	DAmP		prp12	SPAPJ698.03c		SPCC16A11.05C	DIM1	Cluster 7		cwf22	SPBC13E7.01	DAmP	cwc22	Y (DAmP)
cwf23	SPCC10H11.02	DAmP		sap49	SPAC31G5.01/SPAPB1A11.05		SPCC550.02C	CWF5	Cluster 7		cwf23	SPCC10H11.02	DAmP	cwc23	Y (DAmP)
cwf24	SPBC13E7.02	DAmP		sap61	SPBC36.09		SPBC4B4.07C	USP102	Cluster 8		cwf24	SPBC13E7.02	DAmP	cwc24	N
cwf25	SPBC146.05c	DAmP		sap62	SPBC21C3.05		SPAC167.03C	SNU66	Cluster 8		cwf25	SPBC146.05c	DAmP	cwc25	Y (DAmP)
cwf26	SPCC1620.10	DAmP		sap114	SPAC22A12.09c		SPAC22A12.09C	SAP114	Cluster 8		cwf26	SPCC1620.10	DAmP	bud13	Y (DELETE)
cwf27	SPBC16H5.05c	KO		sap145	SPAC22F8.10c		SPBC3B9.02C	CWF28	Cluster 8		cwf27 (cyp7)	SPBC16H5.05c	KO	cwc27	Y (DELETE)
cwf28	SPBC3B9.02c	DAmP		U2AF-23	SPAP8A3.06		SPCC777.14	PRP4	Cluster 8		cwf28	SPBC3B9.02c	DAmP	spp2	N
cwf29	SPBC887.05c	KO		sab14	SPBC29A3.07c		SPCC1281.02C	SPF30	Cluster 8		cwf29	SPBC887.05c	KO	ist3	Y (DELETE)
cwf3	SPBC211.02c	DAmP		lea1	SPBC1861.08c		SPAC30D11.09	CWF19	Cluster 8		cwf3	SPBC211.02c	DAmP	syf1	Y (DAmP)
cwf5	SPCC550.02c	DAmP		Prp11	SPCC10H11.01		SPBC337.06C	CWF15	Cluster 8		cwf5	SPCC550.02c	DAmP	ecm2	Y (DELETE)
cwf7	SPBC28F2.04c	DAmP		Cwf29	SPBC887.05c		SPCC962.06C	BPB1	Cluster 9		cwf7	SPBC28F2.04c	DAmP	snt309	Y (DELETE)
dim1	SPCC16A11.05c	DAmP		Cwf14	SPBC24C6.11		SPCC10H11.01	PRP11	Cluster 9		dim1	SPCC16A11.05c	DAmP	dib1	N
hub1	SPBC31E1.03	DAmP		Bpb1	SPCC962.06c		SPCC10H11.02	CWF23	Cluster 9		hub1	SPBC31E1.03	DAmP	hub1	N
ini1	SPAC23H3.02c	DAmP					SPBC24C6.11	CWF14	Cluster 10		ini1	SPAC23H3.02c	DAmP	rds3	N
lea1	SPBC1861.08c	DAmP		Triple snRNP/Late splicing factors			SPBC16H5.10C	PRP43	Cluster 10		lea1	SPBC1861.08c	DAmP	lea1	Y (DELETE)
lin1	SPBC83.09c	KO		prp17	SPBC6B1.10		SPBC16H5.05C	CYP7	Cluster 10		lin1	SPBC83.09c	KO	lin1	Y (DELETE)
nam8	SPBC23E6.01c	KO		cwf10	SPBC215.12		SPBC1289.12	USP109	Cluster 11		nam8	SPBC23E6.01c	KO	nam8	Y (DELETE)
prp1	SPBC6B1.07	DAmP		brr2	SPAC9.03c		SPBC1861.04C	SPBC1861.04C	Cluster 11		prp1	SPBC6B1.07	DAmP	prp6	Y (DAmP)
prp10	SPAC27F1.09c	DAmP		Aar2	SPAC3H5.04		SPAC19A8.13	USP101	Cluster 12		prp10	SPAC27F1.09c	DAmP	hsh155	N
prp11	SPCC10H11.01	DAmP		Lin1	SPBC83.09c		SPAC31G5.01	SAP49	Cluster 12		prp11	SPCC10H11.01	DAmP	prp5	Y (DAmP)
prp12	SPAPJ698.03c	DAmP		Dim1	SPCC16A11.05c		SPBC887.05C	CWF29	Cluster 13		prp12	SPAPJ698.03c	DAmP	rse1	Y (DAmP)
prp16	SPBC1711.17	DAmP		Prp3	SPAC29E6.02		SPBC211.02C	CWF3	Cluster 13		prp16	SPBC1711.17	DAmP	prp16	N
prp17	SPBC6B1.10	DAmP		Prp31	SPBC119.13c						prp17	SPBC6B1.10	DAmP	cdc40	N
prp18	SPCC126.14	DAmP		Spf30	SPCC1281.02c						prp18	SPCC126.14	DAmP	prp18	Y (DELETE)
prp19	SPAC29A4.08c	DAmP		Prp28	SPCC63.11						prp19	SPAC29A4.08c	DAmP	prp19	Y (DAmP)
prp2	SPBC146.07	DAmP									prp2	SPBC146.07	DAmP	mud2	Y (DELETE)
prp22	SPAC10F6.02c	DAmP		Nineteen complex							prp22	SPAC10F6.02c	DAmP	prp22	Y (DAmP)
prp24	SPBC1861.04c	DAmP		prp19	SPAC29A4.08c						prp24	SPBC1861.04c	DAmP	prp24	Y (DAmP)
prp28	SPCC63.11	DAmP		cwf15	SPBC337.06c						prp28	SPCC63.11	DAmP	prp28	N
prp3	SPAC29E6.02	DAmP		Cwf21	SPAC4A8.09c						prp3	SPAC29E6.02	DAmP	prp3	Y (DAmP)
prp31	SPBC119.13c	DAmP		Cdc5	SPAC644.12						prp31	SPBC119.13c	DAmP	prp31	Y (DAmP)
prp38	SPBC19C2.08	DAmP		Cwf15	SPBC337.06c						prp38	SPBC19C2.08	DAmP	prp38	N
prp4	SPCC777.14	DAmP		Cwf2	SPAC3A12.11c						prp4	SPCC777.14	DAmP	-	-
prp43	SPBC16H5.10c	DAmP		Cwf23	SPCC10H11.02						prp43	SPBC16H5.10c	DAmP	prp43	N
prp45	SPCC188.11	DAmP		Cwf24	SPBC13E7.02						prp45	SPCC188.11	DAmP	prp45	N
sab14	SPBC29A3.07c	KO		Cwf25	SPBC146.05c						sab14	SPBC29A3.07c	KO	-	N
sap114	SPAC22A12.09c	DAmP		Cwf3	SPBC211.02c						sap114	SPAC22A12.09c	DAmP	prp21	Y (DAmP)
sap145	SPAC22F8.10c	DAmP		Cwf5	SPCC550.02c						sap145	SPAC22F8.10c	DAmP	cus1	Y (DAmP)
sap49	SPAC31G5.01/SPAPB1A11.05	DAmP		Cwf7	SPBC28F2.04c						sap49	SPAC31G5.01/SPAPB1A11.05	DAmP	hsh49	N
sap61	SPBC36.09	DAmP		Cwf22	SPBC13E7.01						sap61	SPBC36.09	DAmP	prp9	Y (DAmP)
sap62	SPBC21C3.05	DAmP		cwf20	SPCC4B3.14						sap62	SPBC21C3.05	DAmP	prp11	Y (DAmP)
slu7	SPBC365.05c	DAmP		Cwf18	SPCP1E11.07c						slu7	SPBC365.05c	DAmP	slu7	Y (DAmP)
snu23	SPAC22F3.11c	KO		Cwf19	SPAC30D11.09						snu23	SPAC22F3.11c	KO	snu23	N
snu66	SPAC167.03c	DAmP		Cwc16	SPBC18H10.10c						snu66	SPAC167.03c	DAmP	snu66	Y (DELETE)
spf30	SPCC1281.02c	DAmP									spf30	SPCC1281.02c	DAmP	-	-
spf38	SPBC1289.11	KO		SR-like proteins							spf38	SPBC1289.11	KO	-	-
spp382	SPAC1486.03c	DAmP		srp1	SPBC11C11.08						spp382	SPAC1486.03c	DAmP	spp382	N
spp42	SPAC4F8.12c	DAmP		srp2	SPAC12.02c						spp42	SPAC4F8.12c	DAmP	prp8	N
SR1	SPAC222.18	KO		SR1	SPAC222.18						SR1	SPAC222.18	KO	-	-
srp1	SPBC11C11.08	KO									srp1	SPBC11C11.08	KO	-	-
srp2	SPAC16.02c	DAmP		Spliceosome disassembly							srp2	SPAC16.02c	DAmP	npl3	Y (DELETE)
syf2	SPBC3E7.13c	DAmP		Spp382	SPAC1486.03c						syf2	SPBC3E7.13c	DAmP	syf2	Y (DELETE)
U2AF-23	SPAP8A3.06	DAmP		prp43	SPBC16H5.10c						U2AF-23	SPAP8A3.06	DAmP	-	N
uap2	SPBC1289.02c	DAmP									uap2	SPBC1289.02c	DAmP	cus2	Y (DELETE)
uap56	SPAC17G6.14c	DAmP		Other processing steps							uap56	SPAC17G6.14c	DAmP	sub2	Y (sub2-5)
ubp10	SPBC577.07	DAmP		prp45	SPCC188.11						ubp10	SPBC577.07	DAmP	sad1	Y (DAmP)
usp101	SPAC19A8.13	DAmP		hub1	SPBC31E1.03						usp101	SPAC19A8.13	DAmP	snp1	N
usp102	SPBC4B4.07c	KO									usp102	SPBC4B4.07c	KO	mud1	Y (DELETE)
usp103	SPBP35G2.09	DAmP									usp103	SPBP35G2.09	DAmP	yhc1	Y (DAmP)
usp104	SPAC4D7.13	DAmP									usp104	SPAC4D7.13	DAmP	prp40	Y (DAmP)
usp105	SPBC4B4.09	DAmP									usp105	SPBC4B4.09	DAmP	prp39/prp42	Y (DAmP)
usp106	SPCC16A11.13	DAmP									usp106	SPCC16A11.13	DAmP	luc7	Y (DAmP)
usp107	SPBC839.1	DAmP									usp107	SPBC839.1	DAmP	snu71	Y (DAmP)
usp108	SPAC23D3.08	DAmP									usp108	SPAC23D3.08	DAmP	-	-
usp109	SPBC1289.12	DAmP									usp109	SPBC1289.12	DAmP	-	-
ysf3	SPBC211.05	DAmP									ysf3	SPBC211.05	DAmP	ysf3	N
	81 strains made	15 KOs										81 strains made	18 KOs
	data for 74 strains	66 DAmPs										data for 74 strains	67 DAmP
	indicates a strain too sick for reproducible statistical analysis in the E-MAP
