# Supplementary material for: Genetic Interaction Mapping Reveals a Role for the SWI/SNF Nucleosome Remodeler in Spliceosome Activation in Fission Yeast
Source: PLoS Genet. 2015 Mar 31;11(3):e1005074. doi: 10.1371/journal.pgen.1005074 (PMC4380400; doi:10.1371/journal.pgen.1005074)
Supplement: S3 Table — Detailed list of all strains described in this paper. (ZIP) [file pgen.1005074.s009.zip › Table S3.xlsx]

## Sheet: Strain list
ID	Strain	Genotype	Notes
PEM-2A	PEM-2	h-; ade6-M210; leu1-32; ura4-D18; mat1_m-cyhS, smt0; rpl42::cyhR(sP56Q)	A
KP1B	sap145DAmP	PEM-2, sap145DAmP::NATMX6	B
KP2C	∆snf5	SP286; h+ ade6-M216; ura4-D18; leu1-32 ∆snf5::KanMX6	C
KP3C	∆sol1	SP286; h+ ade6-M216; ura4-D18; leu1-32 ∆sol1::KanMX6	C
KP4D	∆snf5 sap145DAmP	PEM-2; ∆snf5::KanMX6 sap145DAmP::NatMX6	D
KP5D	∆sol1 sap145DAmP	PEM-2; ∆sol1::KanMX6 sap145DAmP::NatMX6	D
KP6B	sap62DAmP	PEM-2, sap62DAmP::NATMX6
KP7D	∆snf5 sap62DAmP	PEM-2; ∆snf5::KanMX6 sap62DAmP::NatMX6
KP8E	WT pREP4x	PEM-2; pREP4x::ura4+	E
KP9E	∆snf5 pREP4x	KP2; pREP4x::ura4+	E
KP10E	WT pREP4x-sap49	PEM-2; pREP4x-sap49::ura4+	E
KP11E	∆snf5 pREP4x-sap49	KP2; pREP4x-sap49::ura4+	E
KP12E	WT pREP4x-sap145	PEM-2; pREP4x-sap145::ura4+	E
KP13E	∆snf5 pREP4x-sap145	KP2; pREP4x-sap145::ura4+	E
KP14E	WT pREP4x-sap62	PEM-2; pREP4x-sap62::ura4+	E
KP15E	∆snf5 pREP4x-sap62	KP2; pREP4x-sap62::ura4+	E
KP16E	WT pREP4x-sap114	PEM-2; pREP4x-sap114::ura4+	E
KP17E	∆snf5 pREP4x-sap114	KP2; pREP4x-sap114::ura4+	E
KP18E	WT pREP4x-usp104	PEM-2; pREP4x-usp104::ura4+	E
KP19E	∆snf5 pREP4x-usp104	KP2; pREP4x-usp104::ura4+	E
KP20F	WT usp105HA	PEM-2; usp105-SH-quant::ura4+	F
KP21F	sap145DAmP – usp105HA	KP1; usp105-SH-quant::ura4+	F
KP22F	∆snf5 – usp105HA	KP2; usp105-SH-quant::ura4+	F
KP23F	∆snf5sap145DAmP – usp105HA	KP4; usp105-SH-quant::ura4+	F
KP24F	WT cdc28HA	PEM-2; cdc28-SH-quant::ura4+	F
KP25F	sap145DAmP – cdc28HA	KP1; cdc28-SH-quant::ura4+	F
KP26F	∆snf5 – cdc28HA	KP2; cdc28-SH-quant::ura4+	F
KP27F	∆snf5sap145DAmP – cdc28HA	KP4; cdc28-SH-quant::ura4+	F
KP28F	WT cwf24HA	PEM-2; cwc24-SH-quant::ura4+	F
KP29F	sap145DAmP – cwf24HA	KP1; cwc24-SH-quant::ura4+	F
KP30F	∆snf5 – cwf24HA	KP2; cwc24-SH-quant::ura4+	F
KP31F	∆snf5sap145DAmP – cwf24HA	KP4; cwc24-SH-quant::ura4+	F
KP32G	cdc28-1	PEM-2; cdc28-1::NatMX6	G
KP33G	∆snf5 cdc28-1	KP2; pSLF1073-cdc28-1::ura4+	H
KP34B	cwf28DAmP	PEM-2, cwf28DAmP::NATMX6	B
KP35D	∆sol1 cwf28DAmP	PEM-2; ∆sol1::KanMX6 cwf28DAmP::NatMX6	D
KP36E	WT pREP4x-cwf26	PEM-2; pREP4x-cwf26::ura4+	E
KP37E	∆snf5 pREP4x-cwf26	KP2; pREP4x-cwf26::ura4+	E
KP38E	WT pREP4x-cwf24	PEM-2; pREP4x-cwf24::ura4+	E
KP39E	∆snf5 pREP4x-cwf24	KP2; pREP4x-cwf24::ura4+	E
A:	PEM-2 (pombe epistatis mapper) strain (Roguev et al., 2008)
B:	DAmP allele made by integrating a NAT drug resistance cassette by homologous recombination (500 bp flanking region up and downstream), integrated directly downstream of the gene’s stop codon (Schuldiner et al., 2005)
C:	From S. pombe deletion library (Kim et al., 2010)
D:	Made by crossing two single mutants, sporulating, dissecting tetrads and selecting double mutants from a single tetratype tetrad
E:	Made by transformation of an extrachromosomal plasmid (pREP4x, a generous gift from Susan Forsburg, USC). Plasmid-containing yeast were selected on EMM –ura plates.
F:	HA tagged strains were generated for ChIP by transforming a cassette designed to integrate through homologous recombination directly upstream of a gene’s stop codon. Plasmid templates containing a Strep-HA tag were a gift from Joe Kliegman (UCSF).
G:	cdc28-1 was generated by replacement of the endogenous cdc28 copy with a mutant cassette (Gly to Ala at position 533) containing a ura4+ marker. cdc28-1 itself is not a stable strain. It picks up suppressors very quickly. Doubles were made with a covering WT cdc28 copy on an extrachromosomal plasmid and selecting for triple mutants (Δsnf5::KANR, pSLF1073-cdc28::ura4+, cdc28-1:: NATR). Since plami…
